# Supplementary material for: Regulation of Oncogenic Targets by the Tumor-Suppressive miR-139 Duplex (miR-139-5p and miR-139-3p) in Renal Cell Carcinoma
Source: Biomedicines. 2020 Dec 12;8(12):599. doi: 10.3390/biomedicines8120599 (PMC7764717; doi:10.3390/biomedicines8120599)
Supplement: Supplementary file 1 [file biomedicines-08-00599-s001.zip]

Archive with 10 entries (9 files):
- supplementary/
- __MACOSX/._supplementary
- supplementary/Table S1 reagents.xlsx
- __MACOSX/supplementary/._Table S1 reagents.xlsx
- supplementary/Table S3 gsea_report.xlsx
- __MACOSX/supplementary/._Table S3 gsea_report.xlsx
- supplementary/Table S2 supplemental table for multivariate analysis.xlsx
- __MACOSX/supplementary/._Table S2 supplemental table for multivariate analysis.xlsx
- supplementary/suppl fig.pdf
- __MACOSX/supplementary/._suppl fig.pdf
