# Supplementary material for: Regulation of Oncogenic Targets by the Tumor-Suppressive miR-139 Duplex (miR-139-5p and miR-139-3p) in Renal Cell Carcinoma
Source: Biomedicines. 2020 Dec 12;8(12):599. doi: 10.3390/biomedicines8120599 (PMC7764717; doi:10.3390/biomedicines8120599)
Supplement: Supplementary file 1 [file biomedicines-08-00599-s001.zip › supplementary/Table S1 reagents.xlsx]

## Sheet: Table S1
Supplementary Table 1. Reagents used in this study.
TaqMan primers and probes	Assay ID		Company
hsa-miR-139-5p	002289		Applied Biosystems, Waltham, MA, USA
hsa-miR-139-3p	002313		Applied Biosystems, Waltham, MA, USA
RNU48	001006		Applied Biosystems, Waltham, MA, USA
GAPDH	Hs02786624_g1		Applied Biosystems, Waltham, MA, USA
PXN	Hs01104424_m1		Applied Biosystems, Waltham, MA, USA
ELK1	Hs00901847_m1		Applied Biosystems, Waltham, MA, USA
ARHGEF19	Hs01584229_m1		Applied Biosystems, Waltham, MA, USA
DCBLD1	Hs00543575_m1		Applied Biosystems, Waltham, MA, USA
IKBKB	Hs01559460_m1		Applied Biosystems, Waltham, MA, USA
CSF1	Hs00174164_m1		Applied Biosystems, Waltham, MA, USA
SERPINE1	Hs00167155_m1		Applied Biosystems, Waltham, MA, USA
pre-miR miRNA presursors	Assay ID	Concentration
hsa-miR-139-5p	PM11749	10 nM	Applied Biosystems, Waltham, MA, USA
hsa-miR-139-3p	PM25489	10 nM	Applied Biosystems, Waltham, MA, USA
negative control miRNA #2	AM17111	10 nM	Applied Biosystems, Waltham, MA, USA
Stealth RNAi siRNA	Assay ID	Concentration
siPXN	HSS108926 HSS108927	10 nM	Invitrogen, Waltham, MA, USA
antibody	catalog number	Dilution
Anti-PXN	HPA051309	WB 1:1000	Sigma-Aldrich, St.Louis, MO, USA
GAPDH	ab8245	WB 1:10000	Abcam, Cambridge, UK
