# Supplementary material for: Regulation of Oncogenic Targets by the Tumor-Suppressive miR-139 Duplex (miR-139-5p and miR-139-3p) in Renal Cell Carcinoma
Source: Biomedicines. 2020 Dec 12;8(12):599. doi: 10.3390/biomedicines8120599 (PMC7764717; doi:10.3390/biomedicines8120599)
Supplement: Supplementary file 1 [file biomedicines-08-00599-s001.zip › supplementary/Table S3 gsea_report.xlsx]

## Sheet: gsea_report
Supplementary Table 3. GSEA report of PXN-high-expression group enriched genes.
NAME	FDR q-val
HALLMARK_EPITHELIAL_MESENCHYMAL_TRANSITION	0
HALLMARK_HYPOXIA	0.00164881
HALLMARK_KRAS_SIGNALING_DN	0.00212091
HALLMARK_MYOGENESIS	0.00218456
HALLMARK_ANGIOGENESIS	0.00877778
HALLMARK_APICAL_JUNCTION	0.00744201
HALLMARK_UV_RESPONSE_DN	0.0807924
HALLMARK_ESTROGEN_RESPONSE_LATE	0.0982396
HALLMARK_COMPLEMENT	0.113185
HALLMARK_TNFA_SIGNALING_VIA_NFKB	0.127711
HALLMARK_KRAS_SIGNALING_UP	0.140124
HALLMARK_ESTROGEN_RESPONSE_EARLY	0.216298
HALLMARK_WNT_BETA_CATENIN_SIGNALING	0.232546
HALLMARK_P53_PATHWAY	0.259947
HALLMARK_APOPTOSIS	0.252765
HALLMARK_INFLAMMATORY_RESPONSE	0.307839
HALLMARK_SPERMATOGENESIS	0.34005
HALLMARK_COAGULATION	0.398008
HALLMARK_GLYCOLYSIS	0.468456
HALLMARK_APICAL_SURFACE	0.673756
HALLMARK_UNFOLDED_PROTEIN_RESPONSE	0.662785
HALLMARK_CHOLESTEROL_HOMEOSTASIS	1
HALLMARK_HEDGEHOG_SIGNALING	1
HALLMARK_UV_RESPONSE_UP	1
HALLMARK_DNA_REPAIR	1
HALLMARK_NOTCH_SIGNALING	1
HALLMARK_G2M_CHECKPOINT	1
HALLMARK_TGF_BETA_SIGNALING	1
HALLMARK_MITOTIC_SPINDLE	0.999388
