# Supplementary material for: Regulation of Oncogenic Targets by the Tumor-Suppressive miR-139 Duplex (miR-139-5p and miR-139-3p) in Renal Cell Carcinoma
Source: Biomedicines. 2020 Dec 12;8(12):599. doi: 10.3390/biomedicines8120599 (PMC7764717; doi:10.3390/biomedicines8120599)
Supplement: Supplementary file 1 [file biomedicines-08-00599-s001.zip › supplementary/Table S2 supplemental table for multivariate analysis.xlsx]

## Sheet: Sheet1
Supplemental Table 2: The number of cases per group for multivariate analysis.
	High	Low
Gene Expression	260	260	cases
	3-4	1-2
Disease Stage	316	204	cases
	3-4	1-2
Pathological Grade	280	240	cases
	> 60	< 60
Age	278	242	cases
